# Supplementary material for: A Single-Incision Method for the Removal of Vagus Nerve Stimulators: A Single-Institution Retrospective Review
Source: Brain Sci. 2025 Jul 10;15(7):738. doi: 10.3390/brainsci15070738 (PMC12293630; doi:10.3390/brainsci15070738)
Supplement: Supplementary file 1 [file brainsci-15-00738-s001.zip]

Archive with 1 entries (1 files):
- brainsci-3674530-supplementary.MOV
